# Supplementary material for: Prevalence of mental health conditions in post-conflict Kasai Province, Democratic Republic of the Congo: A repeated, cross-sectional study
Source: PLOS Glob Public Health. 2025 Jan 9;5(1):e0004057. doi: 10.1371/journal.pgph.0004057 (PMC11717290; doi:10.1371/journal.pgph.0004057)
Supplement: S2 Data — (R) [file pgph.0004057.s004.R]

library(haven)
library(ggplot2)
library(dplyr)
library(broom)
library(ggpubr)
library(lsr)
library(performance)
library(sjPlot)
library(lme4)
library(qacBase)

KDDM_dataset_generalpop<-read_sav("C:/Users/maaike.seekles/OneDrive - LSTM/KDDM/Data analysis/General Population/General Population FINAL.sav")


#create dataframe

df <- data.frame(KDDM_dataset_generalpop)
df$Employed<-as.factor(df$Employed)
df$Sex<-as.factor(df$Sex)
df$Period<-as.factor(df$Period)

levels(df$Employed) <- c("No", "Yes")
levels(df$Sex) <- c("Male", "Female") 

#ICC very low, so multilevel not indicated

ICC<-lmer(phq_total~1+ (1|Cluster), data=df)
summary(ICC) #0.8784/(0.8784+25.4031)=0.033

period.model<-lm(formula=phq_total ~ Period + Sex, data=df)

summary(period.model)

#OLS regression depression

phq.model0.lm<-lm(formula=phq_total ~ Age + Employed + Period + Sex + PHYS + ENVIR ,
                  data=df)

phq.model1.lm<-lm(formula=phq_total ~ Age + Employed + Period*Sex + PHYS + ENVIR ,
                  data=df)

phq.model2.lm<-lm(formula=phq_total ~ Age + Employed + Period + Sex*PHYS + ENVIR ,
                  data=df)

phq.model3.lm<-lm(formula=phq_total ~ Age + Employed + Period + PHYS + ENVIR*Sex ,
                  data=df)

phq.model4.lm<-lm(formula=phq_total ~ Age + Employed + Period + Sex ,
                  data=df)

phq.model5.lm<-lm(formula=phq_total ~ Period*Sex ,
                  data=df)

summary(phq.model0.lm)
summary(phq.model1.lm)
summary(phq.model2.lm)
summary(phq.model3.lm)
summary(phq.model4.lm)
summary(phq.model5.lm)

model_performance(phq.model0.lm)
plot_model(phq.model3.lm,type = "int")  + 
  labs(x="Environmental QoL", title = "", y = "PHQ-9") 
 

png("assumptions2.png")
check_model(phq.model0.lm)
dev.off()

#OLS regression anxiety
gad.model0<-lm(formula=gad_total ~ Age + Employed + Period + Sex + PHYS + ENVIR ,
                  data=df)

gad.model1.lm<-lm(formula=gad_total ~ Age + Employed + Period*Sex + PHYS + ENVIR ,
                  data=df)

gad.model2.lm<-lm(formula=gad_total ~ Age + Employed + Period + Sex*PHYS + ENVIR ,
                  data=df)

gad.model3.lm<-lm(formula=gad_total ~ Age + Employed + Period + PHYS + ENVIR*Sex ,
                  data=df)

summary(gad.model0)
summary(gad.model1.lm)
summary(gad.model2.lm)
summary(gad.model3.lm)

png("assumptions3.png")
check_model(gad.model0)
dev.off()

library(stargazer)
stargazer(phq.model0.lm, phq.model3.lm, gad.model0, gad.model3.lm, type="html", title = "gen_table1", out= "gen_table1.html", digits=2)
